# Supplementary material for: How does mindfulness training affect attention and penalty kick performance in university football player
Source: PLoS One. 2025 Jun 25;20(6):e0327134. doi: 10.1371/journal.pone.0327134 (PMC12193906; doi:10.1371/journal.pone.0327134)
Supplement: S1 File — (XLSX) [file pone.0327134.s001.xlsx]

## Sheet: Sheet1
Non-Stress Condition									Stress Condition
ID	groups	Penalty Kick Performance		Fixation Count		Fixation Duration			ID	groups	Penalty Kick Performance		Fixation Count		Fixation Duration
		pre-testing	post-test	pre-testing	post-test	pre-testing	post-test				pre-testing	post-test	pre-testing	post-test	pre-testing	post-test
no.1	MM	87	92	47	69	0.45	0.72		no.1	MM	64	74	58	85	0.44	0.71
no.2	MM	80	85	60	74	0.45	0.69		no.2	MM	49	51	104	117	0.44	0.5
no.3	MM	82	78	69	76	0.53	0.34		no.3	MM	92	96	64	73	0.57	0.51
no.4	MM	60	63	47	58	0.44	0.44		no.4	MM	66	82	108	135	0.57	1.14
no.5	MM	88	90	113	118	0.5	0.67		no.5	MM	66	78	46	66	0.4	0.51
no.6	MM	61	61	76	86	0.44	0.68		no.6	MM	66	78	52	64	0.65	0.77
no.7	MM	74	79	54	68	0.64	0.68		no.7	MM	66	84	78	82	0.45	0.44
no.8	MM	82	74	42	65	0.44	0.66		no.8	MM	50	69	38	46	0.39	0.43
no.9	MM	50	54	106	93	0.47	0.64		no.9	MM	65	72	16	35	0.59	0.81
no.10	MM	77	67	47	87	0.42	0.52		no.10	MM	60	70	69	131	0.73	1.26
no.11	MM	96	100	112	122	0.55	0.92		no.11	MM	84	76	49	64	0.56	0.58
no.12	MM	73	74	51	73	0.42	0.51		no.12	MM	61	79	113	134	0.53	0.67
no.13	MM	92	90	81	104	0.6	0.89		no.13	MM	56	64	31	51	0.68	0.93
no.14	MM	84	86	79	139	0.56	0.66		no.14	MM	51	89	57	73	0.52	0.67
no.15	MM	78	82	88	89	0.44	0.63		no.15	MM	59	57	52	58	0.45	0.57
no.16	MM	78	80	61	66	0.39	0.58		no.16	MM	49	54	34	68	0.53	0.64
no.17	MM	83	88	80	95	0.56	0.69		no.17	MM	86	72	52	74	0.78	1.03
no.18	MM	75	82	72	78	0.52	0.66		no.18	MM	64	70	57	69	0.55	0.72
no.19	MM	79	80	58	67	0.52	0.83		no.19	MM	45	60	54	59	0.6	0.62
no.20	MM	78	82	64	74	0.41	0.55		no.20	MM	56	74	46	60	0.44	0.68
no.1	MW	77	81	66	63	0.53	0.44		no.1	MW	60	66	70	66	0.52	0.76
no.2	MW	76	83	57	57	0.61	0.89		no.2	MW	53	69	43	76	0.47	0.44
no.3	MW	77	76	66	84	0.52	0.77		no.3	MW	92	67	59	24	0.57	0.64
no.4	MW	79	62	65	68	0.48	0.44		no.4	MW	57	72	49	69	0.4	0.49
no.5	MW	82	84	110	98	0.54	0.44		no.5	MW	57	72	48	44	0.42	0.45
no.6	MW	59	80	80	77	0.47	0.52		no.6	MW	57	72	60	50	0.6	0.55
no.7	MW	82	82	111	90	0.48	0.43		no.7	MW	57	72	63	69	0.52	0.54
no.8	MW	77	75	63	62	0.52	0.8		no.8	MW	82	58	78	84	0.35	0.38
no.9	MW	55	55	79	81	0.57	0.33		no.9	MW	48	43	35	17	0.58	0.49
no.10	MW	79	82	49	42	0.37	0.34		no.10	MW	75	68	81	92	0.6	0.85
no.11	MW	78	82	68	69	0.64	0.55		no.11	MW	46	82	35	34	0.32	0.33
no.12	MW	76	72	49	67	0.35	0.5		no.12	MW	60	74	49	64	0.66	0.6
no.13	MW	78	78	78	79	0.55	0.59		no.13	MW	92	75	22	29	0.64	0.69
no.14	MW	80	84	78	73	0.49	0.56		no.14	MW	63	96	31	25	0.62	0.66
no.15	MW	79	88	87	90	0.39	0.35		no.15	MW	82	58	47	56	0.42	0.45
no.16	MW	81	86	84	58	0.36	0.53		no.16	MW	72	58	52	55	0.44	0.39
no.17	MW	86	86	55	74	0.63	0.61		no.17	MW	77	80	77	56	0.81	0.91
no.18	MW	73	76	40	45	0.55	0.54		no.18	MW	69	58	43	47	0.61	0.6
no.19	MW	75	75	65	60	0.69	0.52		no.19	MW	38	60	57	45	0.68	0.64
no.20	MW	80	75	62	45	0.55	0.49		no.20	MW	38	60	66	77	0.41	0.52
